# Supplementary material for: The Arabidopsis thaliana Class II Formin FH13 Modulates Pollen Tube Growth
Source: Front Plant Sci. 2021 Feb 18;12:599961. doi: 10.3389/fpls.2021.599961 (PMC7929981; doi:10.3389/fpls.2021.599961)
Supplement: Supplementary Table S1 — Inventory of canonical Class II formin sequences from twelve angiosperm species. For genes with available transcriptomic data, information on sources of expression data and on aboveground tissues or organs with highest transcript levels is provided. [file Table_1.XLSX]

## Sheet: Legend
Supplementary Material – Kollárová et al.
Table S1. Inventory of canonical Class II formin sequences from twelve angiosperm species. For genes with available transcriptomic data, information on sources of expression data and on aboveground tissues or organs with highest transcript levels is provided.

## Sheet: Sequence_list
Species	Locus	Synonym_1	Synonym_2	Synonym_3	Synonym_4	Accession	Expression data source	Aboveground organ/tissue with highest expression	Male organs analysed (if not pollen)	Notes
Amborella trichopoda	Amtri14	LOC18424282				XP_020532217.1
Amborella trichopoda	Amtri20a	LOC18434712				XP_020523139.1
Amborella trichopoda	Amtri20b	LOC18447053				XP_006857217.1
Arabidopsis thaliana	AtFH13	AT5G58160.1				NP_001318825.1	ePlant AtGenExpress	dry seed
Arabidopsis thaliana	AtFH14	AT1G31810.1				NP_001321171.1	ePlant AtGenExpress	mature seed in siliques
Arabidopsis thaliana	AtFH18	AT2G25050.1				NP_001318287.1	Genevestigator	pedicel
Arabidopsis thaliana	AtFH20	AT5G07740.1				NP_001331228.1	ePlant AtGenExpress	pollen
Brachypodium distachyon	Bradi13	LOC100825940				XP_024318300.1
Brachypodium distachyon	Bradi14	LOC100837757				XP_014751376.1
Brachypodium distachyon	Bradi20a	LOC100832636				XP_010231827.2
Brachypodium distachyon	Bradi20b	LOC100833447				XP_024319175.1
Fragaria vesca	Frave13	LOC101313742				XP_004288713.1
Fragaria vesca	Frave14	LOC101301690				XP_011465151.1
Fragaria vesca	Frave18	LOC101293956				XP_011459613.1
Fragaria vesca	Frave20	LOC101305378				XP_011464349.1
Nicotiana tabacum	Nitab13a	LOC107759482				XP_016432926.1				incomplete, not in tree
Nicotiana tabacum	Nitab13b	LOC107821242	Nitab4.5_0007899g0040			XP_016503155.1				no expresion data
Nicotiana tabacum	Nitab14a	LOC107784550	Nitab4.5_0001023g0040			XP_016461183.1	Genevestigator	capsule	flower
Nicotiana tabacum	Nitab14b	LOC107824924	Nitab4.5_0000898g0080			XP_016507221.1	Genevestigator	capsule	flower
Nicotiana tabacum	Nitab18a	LOC107782382	Nitab4.5_0001478g0010			XP_016458748.1	Genevestigator	capsule	flower
Nicotiana tabacum	Nitab18b	LOC107801531	Nitab4.5_0002315g0180			XP_016480369.1	Genevestigator	capsule	flower
Nicotiana tabacum	Nitab20a	LOC107785883	Nitab4.5_0001997g0040			XP_016462763.1	Genevestigator	flower	flower
Nicotiana tabacum	Nitab20b	LOC107804882	Nitab4.5_0004771g0040			XP_016484309.1				no expresion data
Nicotiana tabacum	Nitab20c	LOC107807754	Nitab4.5_0002756g0090			XP_016487681.1				no expresion data
Nicotiana tabacum	Nitab20d	LOC107809401	Nitab4.5_0007136g0010			XP_016489511.1				no expresion data
Oryza sativa japonica	Orysa13a	LOC4330999	LOC_Os02g55170	OsFH6		XP_025878739.1	ePlant eFP	seed	inflorescence
Oryza sativa japonica	Orysa13b	LOC9269435	LOC_Os08g17820	OsFH7		XP_015648506.1	ePlant eFP	meristem	inflorescence
Oryza sativa japonica	Orysa14	LOC4347999	LOC_Os10g02980	OsFH3		XP_015614503.1	ePlant eFP	meristem	inflorescence
Oryza sativa japonica	Orysa20	LOC4343793	LOC_Os07g40520	OsFH5		XP_015646968.1	ePlant eFP	seed	inflorescence
Populus trichocarpa	Potri13a	LOC7485240	Potri.018G108000	Poptr5		XP_024459770.1	ePlant eFP	female cakins	whole cakins
Populus trichocarpa	Potri13b	LOC7489448		Poptr19		XP_024446120.1	ePlant eFP	male catkins	whole cakins
Populus trichocarpa	Potri14	LOC7491911	Potri.003G103800	Poptr3		XP_002303471.3	ePlant eFP	female cakins	whole cakins
Populus trichocarpa	Potri18a	LOC7468685	Potri.006G263700	Poptr6		XP_024459702.1	ePlant eFP	young leaf	whole cakins
Populus trichocarpa	Potri18b	LOC18107512	Potri.018G019600	Poptr18		XP_024446474.1				no expresion data
Populus trichocarpa	Potri20	LOC7487135	Potri.015G061000	Poptr12		XP_024438203.1	ePlant eFP	male catkins	whole cakins
Pyrus brettschneideri	Pybre13	LOC103949080				XP_009358452.1
Pyrus brettschneideri	Pybre14	LOC103955603				XP_009365779.1
Pyrus brettschneideri	Pybre18a	LOC103938974				XP_009347304.1
Pyrus brettschneideri	Pybre18b	LOC103953696				XP_009363746.1
Pyrus brettschneideri	Pybre20a	LOC103931377				XP_018499046.1
Pyrus brettschneideri	Pybre20b	LOC103931860				XP_018499073.1
Solanum lycopersicum	Solyc13	LOC101245267	Solyc07g005480.3			XP_004242983.1	ePlant eFP	fruit	whole flowers
Solanum lycopersicum	Solyc14	LOC101268499	Solyc08g075670.2	LeFH1		XP_004246204.1	ePlant eFP	fruit	whole flowers
Solanum lycopersicum	Solyc20a	LOC101259758	Solyc06g069665.1			XP_025887434.1	Genevestigator	meristem
Solanum lycopersicum	Solyc20b	LOC101262608	Solyc03g115680.3			XP_010318822.1	ePlant eFP	fruit	whole flowers
Sorghum bicolor	Sorbi13a	LOC8069846	Sobic.007G102000			XP_021320857.1
Sorghum bicolor	Sorbi13b	LOC8081985	Sobic.004G329400			XP_021314650.1
Sorghum bicolor	Sorbi14	LOC8077874	Sobic.007G146100			XP_002444447.2
Sorghum bicolor	Sorbi20a	LOC8060628	Sobic.002G362800			XP_021308777.1
Sorghum bicolor	Sorbi20b	LOC8074262	Sobic.008G141100			XP_021302348.1
Vitis vinifera	Vitvi13a	LOC100249846	Vv11s0016g00160	GSVIVT01003875001		XP_019073145.1	GEO GSE36128			no expresion data
Vitis vinifera	Vitvi13b	LOC100249142	Vv04s0008g06530	GSVIVT01035957001		XP_010648823.1	GEO GSE36128	young seedlings
Vitis vinifera	Vitvi14	LOC100264917	Vv02s0033g01360	GSVIVT01022808001	VvFHd	XP_010665430.1	GEO GSE36128	woody stem
Vitis vinifera	Vitvi20	LOC109124306				XP_019081947.1				incomplete, not in tree
Zea mays	Zemay13a	LOC103653301	Zm00001d050024	GRMZM5G838140		XP_008678461.1	ePlant Sekhon Atlas eFP		anthers
Zea mays	Zemay13b	LOC110991262	Zm00001d018371	GRMZM2G178996		NP_001341310.1	ePlant Sekhon Atlas eFP	anthers	anthers
Zea mays	Zemay20a	LOC103640164				XP_008661031.1				incomplete, not in tree
Zea mays	Zemay20b	LOC103647807				XP_008670538.1				incomplete, not in tree
Zea mays	Zemay20c	LOC103652160	Zm00001d041515	GRMZM2G410951		XP_020405883.1	ePlant Sekhon Atlas eFP	endosperm	anthers
